# Supplementary material for: Coumarin linked to 2-phenylbenzimidazole derivatives as potent α-glucosidase inhibitors
Source: Sci Rep. 2024 Mar 28;14:7408. doi: 10.1038/s41598-024-57673-z (PMC10978946; doi:10.1038/s41598-024-57673-z)
Supplement: Supplementary file 2 — Supplementary Information 2. [file 41598_2024_57673_MOESM2_ESM.xlsx]

## Sheet: Screening
			Compound	In (%)
			Acarbos	50
			5c	83
			5d	92
			5b	80
			5m	74
			5j	76
			5l	71
			5a	65
			5e	78
			5g	83
			5h	81
			5i	72.9
			5f	82
			5k	96

## Sheet: IC50 values
		5c												5h
		Conc	OD Blank	OD Total	OD Final	In (%)								Conc	OD Blank	OD Total	OD Final	In (%)
		94	0.147	0.205	0.058	90.3333								94	0.123	0.129	0.006	99
		47	0.096	0.33	0.234	61								47	0.086	0.458	0.372	38
		23.5	0.076	0.43	0.354	41								23.5	0.066	0.621	0.555	7.5
		11.75	0.066	0.5	0.434	27.6667								11.75	0.058	0.7	0.642	-7
		5.875				12								5.875
					IC50	26.8958											IC50	45.2736
		5d												5i
		Conc	OD Blank	OD Total	OD Final	In (%)								Conc	OD Blank	OD Total	OD Final	In (%)
		94	0.095	0.106	0.011	98.1667								94	0.157	0.303	0.146	75.6667
		47	0.073	0.238	0.165	72.5								47	0.102	0.4	0.298	50.3333
		23.5	0.064	0.366	0.302	49.6667								23.5	0.079	0.536	0.457	23.8333
		11.75	0.054	0.507	0.453	24.5								11.75	0.072	0.592	0.52	13.3333
		5.875				8								5.875
					IC50	22.9712											IC50	44.934
		5b												5f
		Conc	OD Blank	OD Total	OD Final	In (%)								Conc	OD Blank	OD Total	OD Final	In (%)
		94	0.135	0.14	0.005	99.1667								94	0.115	0.129	0.014	97.6667
		47	0.093	0.35	0.257	57.1667								47	0.081	0.314	0.233	61.1667
		23.5	0.083	0.494	0.411	31.5								23.5	0.064	0.4	0.336	44
		11.75	0.079	0.578	0.499	16.8333								11.75	0.06	0.452	0.392	34.6667
		5.875				0								5.875				2
					IC50	30.5866											IC50	25.1929
		5m
		Conc	OD Blank	OD Total	OD Final	In (%)
		94	0.177	0.255	0.078	87
		47	0.099	0.4	0.301	49.8333								5k
		23.5	0.074	0.546	0.472	21.3333								Conc	OD Blank	OD Total	OD Final	In (%)
		11.75	0.06	0.616	0.556	7.33333								94	0.097	0.274	0.177	70.5
		5.875				-12								47	0.074	0.4	0.326	45.6667
					IC50	40.928								23.5	0.069	0.505	0.436	27.3333
														11.75	0.059	0.526	0.467	22.1667
														5.875				2
																	IC50	47.9621
		5j
		Conc	OD Blank	OD Total	OD Final	In (%)
		94	0.149	0.301	0.152	74.6667
		47	0.103	0.4	0.297	50.5
		23.5	0.074	0.54	0.466	22.3333
		11.75	0.058	0.6	0.542	9.66667
		5.875				-3
					IC50	46.2648
		5l
		Conc	OD Blank	OD Total	OD Final	In (%)
		94	0.111	0.425	0.314	47.6667
		47	0.082	0.521	0.439	26.8333
		23.5	0.069	0.562	0.493	17.8333
		11.75	0.057	0.6	0.543	9.5
		5.875				-12
					IC50	119.423
		5a
		Conc	OD Blank	OD Total	OD Final	In (%)
		94	0.12	0.349	0.229	61.8333
		47	0.092	0.393	0.301	49.8333
		23.5	0.089	0.474	0.385	35.8333
		11.75	0.06	0.544	0.484	19.3333
		5.875				10
					IC50	50.0084
		5e
		Conc	OD Blank	OD Total	OD Final	In (%)
		94	0.12	0.174	0.054	91
		47	0.091	0.38	0.289	51.8333
		23.5	0.07	0.511	0.441	26.5
		11.75	0.057	0.52	0.463	22.8333
		5.875				-3
					IC50	34.6856
		5g
		Conc	OD Blank	OD Total	OD Final	In (%)
		94	0.162	0.36	0.198	67
		47	0.112	0.42	0.308	48.6667
		23.5	0.091	0.5	0.409	31.8333
		11.75	0.062	0.52	0.458	23.6667
		5.875				4
					IC50	46.7301

## Sheet: Kinetic
		Conc	OD Blank	OD Total	1/S	1/V
		16	0.242	0.335	0.0625	80
		12	0.207	0.297	0.0833333	100
		8	0.374	0.393	0.125	140
		4	0.227	0.264	0.25	240
		2			0.5	532
					Km	33
		Conc	OD Blank	OD Total	1/S	1/V
		16	0.143	0.443	0.0625	33.3333
		12	0.118	0.33	0.0833333	47.1698
		8	0.144	0.309	0.125	60.6061
		4	0.125	0.25	0.25	80
		2			0.5	158
					Km	12.9625
		Conc	OD Blank	OD Total	1/S	1/V
		16	0.097	0.443	0.0625	28.9017
		12	0.082	0.33	0.0833333	40.3226
		8	0.091	0.309	0.125	45.8716
		4	0.085	0.25	0.25	60.6061
		2		0.12	0.5	115
					Km	9.13328
